# Supplementary material for: Lack of Sik1 in Mouse Embryonic Stem Cells Impairs Cardiomyogenesis by Down-Regulating the Cyclin-Dependent Kinase Inhibitor p57kip2
Source: PLoS One. 2010 Feb 3;5(2):e9029. doi: 10.1371/journal.pone.0009029 (PMC2815785; doi:10.1371/journal.pone.0009029)
Supplement: Table S1 — Genes up-regulated in sik1flp/flp ES cells, FDR<5%. (0.06 MB XLS) [file pone.0009029.s001.xls]

## Sheet: Sheet1
Table S1. Genes up-regulated in sik1flp/flp ES cells, FDR<5%.
Affy ID	Gene Title	Gene Symbol	Ratio(Mt/Wt)
1451948_at	Single chain Fv antibody fragment scFv 7-10A mRNA, partial cds.	---	13.7692
1422926_at	melanocortin 2 receptor	Mc2r	11.4634
1456132_x_at	transforming growth factor beta 1 induced transcript 4	Tgfb1i4	10.6585
1426189_at	dual specificity phosphatase-like 15	Dusp15	10.4421
1425737_at	RIKEN cDNA C430003P19 gene	C430003P19Rik	10.2157
1422332_at	interferon alpha family, gene 11	Ifna11	9.78846
1437726_x_at	complement component 1, q subcomponent, beta polypeptide	C1qb	9.63636
1450192_at	luteinizing hormone/choriogonadotropin receptor	Lhcgr	9.6
1427354_at	homeo box A4	Hoxa4	9.23077
1423222_at	CAP, adenylate cyclase-associated protein, 2 (yeast)	Cap2	9.1194
1421605_a_at	aquaporin 9	Aqp9	9.09615
1425180_at	RIKEN cDNA 3110007P09 gene	3110007P09Rik	8.78873
1416778_at	serum deprivation response	Sdpr	8.7619
1450708_at	secretogranin II	Scg2	8.68657
1442833_at	DNA segment, Chr 15, ERATO Doi 30, expressed	D15Ertd30e	8.63492
1422962_a_at	proteosome (prosome, macropain) subunit, beta type 8 (large multifunctional protease 7)	Psmb8	8.21519
1419070_at	cystin 1	Cys1	8.18421
1434510_at	RIKEN cDNA 1810018P12 gene	1810018P12Rik	8.03226
1449033_at	tumor necrosis factor receptor superfamily, member 11b (osteoprotegerin)	Tnfrsf11b	7.88889
1422783_a_at	keratin complex 2, basic, gene 6a	Krt2-6a	7.68276
1450562_at	lymphocyte antigen 6 complex, locus F	Ly6f	7.53333
1449834_at	PDZ domain containing, X chromosome	Pdzx	7.48148
1451844_at	prolactin receptor	Prlr	7.41791
1421320_a_at	RIKEN cDNA 4930470H18 gene	4930470H18Rik	7.16571
1427621_at	---	---	7.13043
1418413_at	caveolin 3	Cav3	7.10714
1428303_at	RIKEN cDNA 1500005I02 gene	1500005I02Rik	6.91463
1417129_a_at	myeloid ecotropic viral integration site-related gene 1	Mrg1	6.76923
1420336_at	thrombospondin, type I domain containing 6	Thsd6	6.74096
1417805_at	X-prolyl aminopeptidase (aminopeptidase P) 2, membrane-bound	Xpnpep2	6.59441
1448032_at	5-azacytidine induced gene 2	Azi2	6.55195
1424363_at	Mycbp associated protein	Mycbpap	6.54762
1425578_a_at	glial cell line derived neurotrophic factor family receptor alpha 2	Gfra2	6.2243
1449884_at	RIKEN cDNA 1700073K01 gene	1700073K01Rik	5.90756
1418405_at	hepatocyte growth factor activator	Hgfac	5.78689
1451882_a_at	fibroblast growth factor 8	Fgf8	5.70707
1451033_a_at	transient receptor potential cation channel, subfamily C, member 4	Trpc4	5.5858
1425746_at	RIKEN cDNA D730039F16 gene	D730039F16Rik	5.49606
1443312_at	Transcribed sequence with weak similarity to protein ref:NP_081764.1 (M.musculus) RIKEN cDNA 5730493B19 [Mus musculus]	---	5.379
1422333_at	cytochrome P450, family 21, subfamily a, polypeptide 1	Cyp21a1	5.35789
1424362_at	RIKEN cDNA D830019K17 gene	D830019K17Rik	5.33784
1421637_at	solute carrier family 5, member 4a	Slc5a4a	5.29268
1428077_at	RIKEN cDNA 2610024A01 gene	2610024A01Rik	5.28182
1450607_s_at	urocortin 2	Ucn2	5.0679
1418019_at	carboxypeptidase D	Cpd	5.02996
1423353_at	Cocoacrisp protein	Cocoacrisp	5
1421730_at	nuclear receptor subfamily 5, group A, member 1	Nr5a1	4.94815
1419697_at	chemokine (C-X-C motif) ligand 11	Cxcl11	4.75301
1421479_at	zinc finger protein 318	Zfp318	4.74146
1460481_at	pericentrin 2	Pcnt2	4.71014
1425614_x_at	histocompatibility 2, K1, K region	H2-K1	4.64062
1424600_at	amiloride binding protein 1 (amine oxidase, copper-containing)	Abp1	4.59677
1438190_x_at	trophoblast specific protein alpha	Tpbpa	4.44371
1427589_at	RIKEN cDNA 8430419L09 gene	8430419L09Rik	4.43103
1448038_at	RIKEN cDNA 1810021B22 gene	1810021B22Rik	4.35547
1427797_s_at	---	---	4.30357
1426174_s_at	expressed sequence AU044919	AU044919	4.2956
1426720_at	amyloid beta (A4) precursor protein-binding, family B, member 2	Apbb2	4.21457
1431542_at	presenilin 2	Psen2	4.14024
1425355_at	cDNA sequence BC018371	BC018371	4.10843
1422053_at	inhibin beta-A	Inhba	4.09756
1422023_at	bassoon	Bsn	4.08365
1421788_x_at	kallikrein 8	Klk8	4.04149
1427952_at	aryl hydrocarbon receptor-interacting protein-like 1	Aipl1	4.0407
1450165_at	schlafen 2	Slfn2	4.01245
1451947_at	Clone L2MZB-24.1 immunoglobulin heavy chain variable region mRNA, partial cds	---	4
1427700_x_at	keratin complex 2, basic, gene 6a	Krt2-6a	4
1425391_a_at	oxysterol binding protein-like 5	Osbpl5	3.99512
1418352_at	hydroxysteroid (17-beta) dehydrogenase 2	Hsd17b2	3.96809
1425707_a_at	potassium inwardly-rectifying channel, subfamily J, member 6	Kcnj6	3.89496
1421683_at	t-complex-associated testis expressed 3	Tcte3	3.84893
1425782_at	phospholipase C, beta 1	Plcb1	3.82143
1427848_at	M.musculus mRNA for Tcell receptor, V-J beta junctional region (clone T1CRP8)	---	3.75829
1450347_at	synaptotagmin 10	Syt10	3.72571
1429626_at	surfactant associated protein A	Sftpa	3.67836
1450444_a_at	nuclear receptor subfamily 1, group H, member 3	Nr1h3	3.60234
1426107_at	cDNA sequence BC012016	BC012016	3.59244
1452420_at	serine/threonine kinase 32B	Stk32b	3.51163
1449173_at	membrane protein, palmitoylated 2 (MAGUK p55 subfamily member 2)	Mpp2	3.43234
1422494_s_at	RIKEN cDNA 4932702G04 gene	4932702G04Rik	3.36273
1455932_at	RIKEN cDNA 2610103J23 gene	2610103J23Rik	3.35155
1451930_at	cDNA sequence BC016608	BC016608	3.34467
1421715_at	tissue-type vomeronasal neurons putative pheromone receptor V2R2	LOC56544	3.33086
1448136_at	ectonucleotide pyrophosphatase/phosphodiesterase 2	Enpp2	3.29602
1417954_at	somatostatin	Sst	3.29231
1427836_at	RIKEN cDNA 0610007P08 gene	0610007P08Rik	3.26699
1425335_at	CD8 antigen, alpha chain	Cd8a	3.21371
1456002_at	xeroderma pigmentosum, complementation group A	Xpa	3.21053
1430195_at	RIKEN cDNA 2810043O03 gene	2810043O03Rik	3.16705
1418678_at	hyaluronan synthase 2	Has2	3.15559
1417996_at	neuroglobin	Ngb	3.11913
1455844_at	Cdk5 and Abl enzyme substrate 1	Cables1	3.10781
1430514_a_at	RIKEN cDNA 2410026K10 gene	2410026K10Rik	3.10562
1426001_at	eomesodermin homolog (Xenopus laevis)	Eomes	3.09653
1450076_at	RIKEN cDNA 4933411K20 gene	4933411K20Rik	3.06849
1437810_a_at	hemoglobin Z, beta-like embryonic chain	Hbb-bh1	3.06309
1421053_at	kinesin family member 1A	Kif1a	3.05477
1429730_at	RIKEN cDNA 1810009N02 gene	1810009N02Rik	3.05049
1424308_at	solute carrier family 24 (sodium/potassium/calcium exchanger), member 3	Slc24a3	3.04276
1418957_at	src homology three (SH3) and cysteine rich domain	Stac	3.0412
1423101_at	RIKEN cDNA 1500004C10 gene	1500004C10Rik	3.03175
1450795_at	luteinizing hormone beta	Lhb	2.9973
1449242_s_at	histidine-rich glycoprotein	Hrg	2.96519
1419304_at	brachyury	T	2.90986
1422917_at	Eph receptor A1	Epha1	2.90578
1421686_at	RFamide-related peptide	Rfrp	2.88449
1452249_at	prickle like 1 (Drosophila)	Prickle1	2.85135
1417216_at	proviral integration site 2	Pim2	2.84873
1422852_at	calcium and integrin binding family member 2	Cib2	2.82083
1451944_a_at	tumor necrosis factor (ligand) superfamily, member 11	Tnfsf11	2.81579
1416354_at	RNA binding motif protein, X chromosome	Rbmx	2.80478
1421374_a_at	FXYD domain-containing ion transport regulator 1	Fxyd1	2.79887
1415894_at	ectonucleotide pyrophosphatase/phosphodiesterase 2	Enpp2	2.79669
1428850_x_at	RIKEN cDNA 2410026K10 gene	2410026K10Rik	2.76218
1420741_x_at	RIKEN cDNA 1110058A15 gene	1110058A15Rik	2.75591
1455575_at	eukaryotic translation initiation factor 4E binding protein 2	Eif4ebp2	2.69403
1451382_at	RIKEN cDNA 1810008K03 gene	1810008K03Rik	2.68622
1427361_at	homeo box C6	Hoxc6	2.64692
1455930_at	---	---	2.62385
1439240_x_at	lin 7 homolog b (C. elegans)	Lin7b	2.6019
1448408_at	Hermansky-Pudlak syndrome 1 homolog (human)	Hps1	2.56984
1420700_s_at	folate receptor 4 (delta)	Folr4	2.54098
1449953_at	RIKEN cDNA 4930471O16 gene	4930471O16Rik	2.52105
1453913_a_at	transporter 2, ATP-binding cassette, sub-family B (MDR/TAP)	Tap2	2.49103
1452092_at	RIKEN cDNA 4631426J05 gene	4631426J05Rik	2.47834
1422068_at	POU domain, class 3, transcription factor 1	Pou3f1	2.47457
1421202_at	cholinergic receptor, nicotinic, alpha polypeptide 4	Chrna4	2.47291
1453556_x_at	RIKEN cDNA 2410026K10 gene	2410026K10Rik	2.44133
1419135_at	lymphotoxin B	Ltb	2.39311
1460038_at	POU domain, class 3, transcription factor 1	Pou3f1	2.37449
1416832_at	solute carrier family 39 (metal ion transporter), member 8	Slc39a8	2.36422
1427366_at	keratin associated protein 3-1	Krtap3-1	2.36098
1415927_at	actin, alpha, cardiac	Actc1	2.3576
1449581_at	EMI domain containing 1	Emid1	2.35501
1439383_x_at	---	---	2.33841
1422228_at	wingless-related MMTV integration site 8A	Wnt8a	2.33771
1436097_x_at	Rho GTPase activating protein 9	Arhgap9	2.33165
1451008_at	sialyltransferase 8 (alpha-2, 8-sialyltransferase) C	Siat8c	2.3269
1460659_at	phosphotidylinositol transfer protein, beta	Pitpnb	2.32193
1432115_a_at	phosphatidylinositol glycan, class N	Pign	2.31066
1450482_a_at	paired-like homeodomain transcription factor 2	Pitx2	2.3075
1420767_at	camello-like 2	Cml2	2.30649
1421682_a_at	t-complex-associated testis expressed 3	Tcte3	2.29455
1418446_at	solute carrier family 16 (monocarboxylic acid transporters), member 2	Slc16a2	2.28192
1449982_at	interleukin 11	Il11	2.27862
1420565_at	homeo box A1	Hoxa1	2.27095
1448158_at	syndecan 1	Sdc1	2.25651
1448745_s_at	loricrin	Lor	2.23834
1452407_at	sperm associated antigen 4	Spag4	2.23591
1427716_at	RIKEN cDNA 1700036D21 gene	1700036D21Rik	2.23153
1449022_at	nestin	Nes	2.21601
1451697_a_at	Ellis van Creveld gene homolog (human)	Evc	2.19937
1425383_a_at	pre B-cell leukemia transcription factor 1	Pbx1	2.18934
1415886_at	SH2 domain containing 3C	Sh2d3c	2.16164
1417527_at	adaptor-related protein complex 3, mu 2 subunit	Ap3m2	2.12258
1416863_at	abhydrolase domain containing 8	Abhd8	2.12156
1451786_at	mucin 20	Muc20	2.10332
1416432_at	6-phosphofructo-2-kinase/fructose-2,6-biphosphatase 3	Pfkfb3	2.09788
1419639_at	ephrin B2	Efnb2	2.07617
1418648_at	EGL nine homolog 3 (C. elegans)	Egln3	2.06928
1419406_a_at	B-cell CLL/lymphoma 11A (zinc finger protein)	Bcl11a	2.06717
1455092_at	zinc finger protein 207	Zfp207	2.06705
1448249_at	glycerol-3-phosphate dehydrogenase 1 (soluble)	Gpd1	2.06239
1451038_at	apelin	Apln	2.06023
1422073_a_at	cadherin EGF LAG seven-pass G-type receptor 2	Celsr2	2.05285
1421728_at	oligodendrocyte transcription factor 3	Olig3	2.04449
1449875_s_at	histocompatibility 2, T region locus 10	H2-T10	2.03369
1422611_s_at	insulin-like growth factor 2, binding protein 3	Igf2bp3	2.0334
1422914_at	trans-acting transcription factor 5	Sp5	2.01807
1449897_a_at	mature T-cell proliferation 1	Mtcp1	2.0179
1450924_at	hepatoma-derived growth factor, related protein 3	Hdgfrp3	2.01289
1426124_a_at	CDC-like kinase	Clk	2.00231
