# Supplementary material for: Lack of Sik1 in Mouse Embryonic Stem Cells Impairs Cardiomyogenesis by Down-Regulating the Cyclin-Dependent Kinase Inhibitor p57kip2
Source: PLoS One. 2010 Feb 3;5(2):e9029. doi: 10.1371/journal.pone.0009029 (PMC2815785; doi:10.1371/journal.pone.0009029)
Supplement: Table S4 — Detection of functional DNA binding sites on genes differentially expressed between wt and sik1flp/flp ES. (0.02 MB XLS) [file pone.0009029.s004.xls]

## Sheet: Sheet1
Upregulated genes
Motif		Domain	Transcription Factor	Species	Raw score	P-value
M00916	V$CREB_Q2_01	Dom:bZIP	CREB	human;rat;domestic_pig;hamster;cattle;mouse;monkey;mink	-2.11	0.001
Downregulated genes
Motif		Domain	Transcription Factor	Species	Raw score	P-value
M00916	V$CREB_Q2_01	Dom:bZIP	CREB	human;rat;domestic_pig;hamster;cattle;mouse;monkey;mink	-6.29	1
M00179	V$CREBP1_Q2	Dom:bZIP	ATF2	human;rat;mouse	-6.41	1
M00039	V$CREB_01	Dom:bZIP	CREB	human;rat;mouse	-6.61	1
M00177	V$CREB_Q2	Dom:bZIP	CREB	human;rat;domestic_pig;hamster;cattle;mouse;monkey;mink	-6.65	1
M00801	V$CREB_Q3	Dom:bZIP	CREB	human;domestic_pig;rat;cattle;hamster;mouse;monkey;mink	-6.73	1
M00115	V$TAXCREB_02	Dom:bZIP	Tax/CREB	HTLV-I;human;rat;mouse	-6.97	1
M00040	V$CREBP1_01	Dom:bZIP	ATF2	human	-7	0.999
M00113	V$CREB_02	Dom:bZIP	CREB	human;rat;mouse	-7.02	1
M00114	V$TAXCREB_01	Dom:bZIP	Tax/CREB	HTLV-I;human;rat;mouse	-7.81	1
Only significative results are reported (cut-off pvalue = 0.001)
